# Supplementary material for: A rainwater control optimization design approach for airports based on a self-organizing feature map neural network model
Source: PLoS One. 2020 Jan 21;15(1):e0227901. doi: 10.1371/journal.pone.0227901 (PMC6974174; doi:10.1371/journal.pone.0227901)
Supplement: S1 File — (XLSX) [file pone.0227901.s001.xlsx]

## Sheet: Rainfall data
Year	Average annual rainfall(mm)
1949	921
1950	910.9
1951	481.6
1952	557.3
1953	657.7
1954	961.4
1955	933.2
1956	1115.7
1957	486.8
1958	691.9
1959	1406
1960	527.1
1961	599.8
1962	366.9
1963	775.6
1964	817.5
1965	261.8
1966	527.9
1967	593.4
1968	386.7
1969	913.2
1970	374.2
1971	511.2
1972	374.3
1973	698.2
1974	474.6
1975	392.8
1976	684
1977	779
1978	664.8
1979	718.5
1980	380.7
1981	393.2
1982	544.4
1983	489.9
1984	488.8
1985	721
1986	665.3
1987	683.9
1988	673.6
1989	442.2
1990	697.3
1991	747.9
1992	541.5
1993	506.3
1994	813.2
1995	572.5
1996	700.9
1997	430.6
1998	731.7
1999	266.8
2000	371.5
2001	339.8
2002	370.4
2003	444.5
2004	483.5
2005	410.7
2006	318
2007	483.6
2008	600
2009	480.5
2010	533.8
2011	721.2
2012	705
2013	508
2014	605
