# Supplementary material for: A rainwater control optimization design approach for airports based on a self-organizing feature map neural network model
Source: PLoS One. 2020 Jan 21;15(1):e0227901. doi: 10.1371/journal.pone.0227901 (PMC6974174; doi:10.1371/journal.pone.0227901)
Supplement: S2 File — (XLSX) [file pone.0227901.s002.xlsx]

## Sheet: Sheet1
Area number	Pipe diameter（mm）	Slope（‰）	Maximum depth	The depth ratio(%）	Design flow rate（m/s）	Roughness coefficient
N1	3800	4.3	3.3	80	2.75	0.013
N2	3400	6	4.4	95	3	0.009
N3	3300	4	2.8	76	2.7	0.013
N4	3500	4.5	3.8	68	2.8	0.013
N5	3200	9.8	5.6	40	3.8	0.013
N6	3600	3.8	3.3	97	2.5	0.009
