# Supplementary material for: A rainwater control optimization design approach for airports based on a self-organizing feature map neural network model
Source: PLoS One. 2020 Jan 21;15(1):e0227901. doi: 10.1371/journal.pone.0227901 (PMC6974174; doi:10.1371/journal.pone.0227901)
Supplement: S5 File — (XLSX) [file pone.0227901.s005.xlsx]

## Sheet: Sheet1
Area number	Normative design model	Green roof model	Mesoscale SuDS model	SOFM model
N1	0.602	0.623	0.702	0.896
N2	0.489	0.589	0.803	0.923
N3	0.563	0.572	0.786	0.962
N4	0.486	0.485	0.729	0.903
N5	0.562	0.536	0.698	0.925
N6	0.436	0.658	0.701	0.958
