# Supplementary material for: A rainwater control optimization design approach for airports based on a self-organizing feature map neural network model
Source: PLoS One. 2020 Jan 21;15(1):e0227901. doi: 10.1371/journal.pone.0227901 (PMC6974174; doi:10.1371/journal.pone.0227901)
Supplement: S6 File — (XLSX) [file pone.0227901.s006.xlsx]

## Sheet: Sheet1
Rainfall time(min)	Normative design model	Green roof model	Mesoscale SuDS model	SOFM model
0	0	0	0	0
15	0	0	0	0
30	5	4	3	0
45	6	6	5	0
60	9	10	9	6
75	16	15	14	8
90	23	18	18	10
105	25	22	21	11
120	28	26	25	13
135	32	31	30	15
150	33	33	33	18
165	38	35	35	20
180	42	35	35	21
195	43	35	35	23
210	43	35	33	23
235	45	35	33	23
250	45	35	33	23
265	46	35	33	23
280	45	35	33	23
