# Supplementary material for: A rainwater control optimization design approach for airports based on a self-organizing feature map neural network model
Source: PLoS One. 2020 Jan 21;15(1):e0227901. doi: 10.1371/journal.pone.0227901 (PMC6974174; doi:10.1371/journal.pone.0227901)
Supplement: S7 File — (XLSX) [file pone.0227901.s007.xlsx]

## Sheet: Sheet1
Rainfall time(min)	Normative design model	Green roof model	Mesoscale SuDS model	SOFM model
0	0	0	0	0
15	0	0	0	0
30	0	0	0	0
45	2	0	0	0
60	6	6	5	8
75	10	8	8	9
90	13	12	10	10
105	20	18	15	12
120	28	25	23	13.5
135	32	31	30	16
150	33	36	35	18
165	38	38	38	21
180	42	40	40	25
195	43	43	43	29
210	43	46	45	33
235	45	46	46	33
250	45	46	45	33
265	46	46	44	33
280	45	46	44	33
