# Supplementary material for: A rainwater control optimization design approach for airports based on a self-organizing feature map neural network model
Source: PLoS One. 2020 Jan 21;15(1):e0227901. doi: 10.1371/journal.pone.0227901 (PMC6974174; doi:10.1371/journal.pone.0227901)
Supplement: S8 File — (XLSX) [file pone.0227901.s008.xlsx]

## Sheet: Sheet1
Rainfall time(min)	Normative design model	Green roof model	Mesoscale SuDS model	SOFM model
0	0	0	0	0
15	0	0	0	0
30	4	3	2	0
45	6	5	5	0
60	8	8	7	4
75	15	13	12	6
90	19	15	16	7
105	21	19	18	9
120	24	22	23	12
135	28	28	28	13
150	33	30	33	15
165	35	31	34	18
180	38	32	34	21
195	39	33	34	23
210	40	33	33	23
235	43	32	33	22
250	42	32	32	22
265	41	31	32	22
280	41	31	32	22
