# Supplementary material for: A rainwater control optimization design approach for airports based on a self-organizing feature map neural network model
Source: PLoS One. 2020 Jan 21;15(1):e0227901. doi: 10.1371/journal.pone.0227901 (PMC6974174; doi:10.1371/journal.pone.0227901)
Supplement: S9 File — (XLSX) [file pone.0227901.s009.xlsx]

## Sheet: Sheet1
Rainfall time(min)	Normative design model	Green roof model	Mesoscale SuDS model	SOFM model
0	0	0	0	0
15	0	0	0	0
30	0	0	0	0
45	2	0	0	0
60	6	4	4	3
75	10	6	5	5
90	13	9	8	7
105	18	16	15	10
120	25	22	23	12
135	28	26	25	15
150	31	28	28	16
165	34	29	28	19
180	38	32	31	23
195	38	34	32	26
210	40	36	34	30
235	43	36	35	32
250	42	34	33	31
265	42	34	33	31
280	42	34	33	31
