# Supplementary material for: A rainwater control optimization design approach for airports based on a self-organizing feature map neural network model
Source: PLoS One. 2020 Jan 21;15(1):e0227901. doi: 10.1371/journal.pone.0227901 (PMC6974174; doi:10.1371/journal.pone.0227901)
Supplement: S10 File — (XLSX) [file pone.0227901.s010.xlsx]

## Sheet: Sheet1
Rainfall time(min)	Normative design model	Green roof model	Mesoscale SuDS model	SOFM model
0	0	0	0	0
15	0	0	0	0
30	0	0	0	0
45	1	1	1	0
60	2	2	1	1
75	4	2	2	1
90	5	3	3	1
105	7	5	4	1
120	6	5	5	2
135	7	5	5	3
150	8	6	5	3
165	8	6	6	4
180	8	6	7	4
195	9	6	7	5
210	9	7	8	5
235	9	7	7	4
250	8	7	6	4
265	7	5	4	3
280	7	5	4	3
